# Supplementary material for: Bone Marrow Myeloid–Lymphatic Progenitors Expand Tumor Lymphatic Vasculature Through Cell Fusion
Source: Cancers (Basel). 2025 May 28;17(11):1804. doi: 10.3390/cancers17111804 (PMC12153582; doi:10.3390/cancers17111804)
Supplement: Supplementary file 1 [file cancers-17-01804-s001.zip]

Archive with 3 entries (3 files):
- Supplemental Figures and Legends.pdf
- Table S1_Antibodies_Dec 8, 2024.pdf
- Table S2-primers Dec 9,2024.pdf
